# Supplementary material for: Ti3C2Tx as a Sensor for SF6/N2 Nitrogen-Containing Fault Decomposition Characteristic Products: A Theoretical Study
Source: Nanomaterials (Basel). 2022 Jul 5;12(13):2311. doi: 10.3390/nano12132311 (PMC9268492; doi:10.3390/nano12132311)
Supplement: Supplementary file 1 [file nanomaterials-12-02311-s001.zip]

Archive with 1 entries (1 files):
- nanomaterials-1776569-supplementary.pdf
